# Supplementary material for: Oribron: An Origami-Inspired Deformable Rigid Bronchoscope for Radial Support
Source: Micromachines (Basel). 2023 Apr 6;14(4):822. doi: 10.3390/mi14040822 (PMC10144517; doi:10.3390/mi14040822)
Supplement: Supplementary file 1 [file micromachines-14-00822-s001.zip]

Archive with 3 entries (3 files):
- micromachines-2247065 - Supplementary File.pdf
- Video S1. Pneumatic control..mp4
- Video S2. Smoke blocking..mp4
